# Supplementary material for: A Phase‐Resolved Geometric Deep Learning Framework Maps Structural Determinants of Disease‐Associated Protein Aggregation and Guides Suppressor Design
Source: Adv Sci (Weinh). 2026 Jun 17:e76118. Online ahead of print. doi: 10.1002/advs.76118 (PMC13336538; doi:10.1002/advs.76118)
Supplement: Supplementary file 2 — Supporting File 2: advs76118‐sup‐0001‐Data.zip. [file ADVS-9999-e76118-s002.zip]

Archive with 1 entries (1 files):
- Supplemental Data 1.0.csv
