# Supplementary material for: A Phase‐Resolved Geometric Deep Learning Framework Maps Structural Determinants of Disease‐Associated Protein Aggregation and Guides Suppressor Design
Source: Adv Sci (Weinh). 2026 Jun 17:e76118. Online ahead of print. doi: 10.1002/advs.76118 (PMC13336538; doi:10.1002/advs.76118)
Supplement: Supplementary file 2 — Supporting File 2: advs76118‐sup‐0001‐Data.zip. [file ADVS-9999-e76118-s002.zip › Supplemental Data 1.0.csv]

mut	freq_runs	mean_d_risk	median_d_risk	wt_aa	pos_1based	mut_aa	or	or_ci95_low	or_ci95_high	q_fdr_bh	p_raw_fisher_greater	selection
V95N	1	-0.011784196	-0.011784196	V	95	N	20.95428571	1.201833719	365.3434606	0.049436625	0.001605085	TopOverall
V95K	1	-0.009584665	-0.008869886	V	95	K	20.95428571	1.201833719	365.3434606	0.049436625	0.001605085	TopOverall
V95S	1	-0.009212494	-0.009212494	V	95	S	20.95428571	1.201833719	365.3434606	0.049436625	0.001605085	TopOverall
V95M	1	-0.008903742	-0.008903742	V	95	M	20.95428571	1.201833719	365.3434606	0.049436625	0.001605085	TopOverall
L68S	1	-0.008599281	-0.008599281	L	68	S	23.42774566	1.35267148	405.7594731	0.039171096	0.000763073	TopOverall
R80L	1	-0.007623434	-0.007623434	R	80	L	20.95428571	1.201833719	365.3434606	0.049436625	0.001605085	TopOverall
F46A	1	-0.006943107	-0.006943107	F	46	A	23.42774566	1.35267148	405.7594731	0.039171096	0.000763073	TopOverall
R80M	1	-0.006578207	-0.006578207	R	80	M	20.95428571	1.201833719	365.3434606	0.049436625	0.001605085	TopOverall
L68H	1	-0.005233089	-0.005143523	L	68	H	23.42774566	1.35267148	405.7594731	0.039171096	0.000763073	TopOverall
L68P	1	-0.005112171	-0.004255772	L	68	P	23.42774566	1.35267148	405.7594731	0.039171096	0.000763073	TopOverall
R80S	1	-0.004984617	-0.004984617	R	80	S	20.95428571	1.201833719	365.3434606	0.049436625	0.001605085	TopOverall
V95F	1	-0.004853725	-0.004853725	V	95	F	20.95428571	1.201833719	365.3434606	0.049436625	0.001605085	TopOverall
R80H	1	-0.004558802	-0.004558802	R	80	H	20.95428571	1.201833719	365.3434606	0.049436625	0.001605085	TopOverall
R80V	1	-0.004102707	-0.004370451	R	80	V	20.95428571	1.201833719	365.3434606	0.049436625	0.001605085	TopOverall
F46K	1	-0.002519083	0.000635624	F	46	K	23.42774566	1.35267148	405.7594731	0.039171096	0.000763073	TopOverall
F46G	1	-0.000696023	-0.001046896	F	46	G	23.42774566	1.35267148	405.7594731	0.039171096	0.000763073	TopOverall
K123N	1	-0.000208282	-0.000285864	K	123	N	23.42774566	1.35267148	405.7594731	0.039171096	0.000763073	TopOverall
K123G	1	0.001298785	0.001298785	K	123	G	23.42774566	1.35267148	405.7594731	0.039171096	0.000763073	TopOverall
K123V	1	0.003379027	0.00328064	K	123	V	23.42774566	1.35267148	405.7594731	0.039171096	0.000763073	TopOverall
V95N	1	-0.011784196	-0.011784196	V	95	N	20.95428571	1.201833719	365.3434606	0.049436625	0.001605085	TopPerPosition
V95K	1	-0.009584665	-0.008869886	V	95	K	20.95428571	1.201833719	365.3434606	0.049436625	0.001605085	TopPerPosition
V95S	1	-0.009212494	-0.009212494	V	95	S	20.95428571	1.201833719	365.3434606	0.049436625	0.001605085	TopPerPosition
L68S	1	-0.008599281	-0.008599281	L	68	S	23.42774566	1.35267148	405.7594731	0.039171096	0.000763073	TopPerPosition
R80L	1	-0.007623434	-0.007623434	R	80	L	20.95428571	1.201833719	365.3434606	0.049436625	0.001605085	TopPerPosition
F46A	1	-0.006943107	-0.006943107	F	46	A	23.42774566	1.35267148	405.7594731	0.039171096	0.000763073	TopPerPosition
R80M	1	-0.006578207	-0.006578207	R	80	M	20.95428571	1.201833719	365.3434606	0.049436625	0.001605085	TopPerPosition
L68H	1	-0.005233089	-0.005143523	L	68	H	23.42774566	1.35267148	405.7594731	0.039171096	0.000763073	TopPerPosition
L68P	1	-0.005112171	-0.004255772	L	68	P	23.42774566	1.35267148	405.7594731	0.039171096	0.000763073	TopPerPosition
R80S	1	-0.004984617	-0.004984617	R	80	S	20.95428571	1.201833719	365.3434606	0.049436625	0.001605085	TopPerPosition
F46K	1	-0.002519083	0.000635624	F	46	K	23.42774566	1.35267148	405.7594731	0.039171096	0.000763073	TopPerPosition
F46G	1	-0.000696023	-0.001046896	F	46	G	23.42774566	1.35267148	405.7594731	0.039171096	0.000763073	TopPerPosition
K123N	1	-0.000208282	-0.000285864	K	123	N	23.42774566	1.35267148	405.7594731	0.039171096	0.000763073	TopPerPosition
K123G	1	0.001298785	0.001298785	K	123	G	23.42774566	1.35267148	405.7594731	0.039171096	0.000763073	TopPerPosition
K123V	1	0.003379027	0.00328064	K	123	V	23.42774566	1.35267148	405.7594731	0.039171096	0.000763073	TopPerPosition
